# Supplementary material for: Illness presentation and quality of life in myalgic encephalomyelitis/chronic fatigue syndrome and post COVID-19 condition: a pilot Australian cross-sectional study
Source: Qual Life Res. 2024 Jul 3;33(9):2489–507. doi: 10.1007/s11136-024-03710-3 (PMC11390810; doi:10.1007/s11136-024-03710-3)
Supplement: Supplementary file 1 — Supplementary file1 (XLSX 41 KB) [file 11136_2024_3710_MOESM1_ESM.xlsx]

## Sheet: Supplementary information
Supplementary information tables (Online Resource 1)
Article title:			Illness presentation and quality of life in Myalgic Encephalomyelitis/Chronic Fatigue Syndrome and Post COVID-19 Condition: A pilot Australian cross-sectional study
Journal name:				Quality of Life Research
Author names:					*Breanna Weigel1,2,3, Natalie Eaton-Fitch1,2, Kiran Thapaliya1,2, & Sonya Marshall-Gradisnik1,2
Affiliations:			1 National Centre for Neuroimmunology and Emerging Diseases, Griffith University, Gold Coast, Queensland, Australia 4222 2 Consortium Health International for Myalgic Encephalomyelitis, Griffith University, Gold Coast, Queensland, Australia 4222 3 School of Pharmacy and Medical Sciences, Griffith University, Gold Coast, Queensland, Australia 4222
*Corresponding author:
	Miss Breanna Weigel
	Email:	ncned@griffith.edu.au

## Sheet: S1 Table
S1 Table. Strengthening the Reporting of Observational Studies in Epidemiology Statement checklist.
Section	Item	Recommendation	Page
Title and abstract	1	(a) Indicate the study’s design with a commonly used term in the title or the abstract.	1
		(b) Provide in the abstract an informative and balanced summary of what was done and what was found.	2
Introduction
Background/rationale	2	Explain the scientific background and rationale for the investigation being reported.	4–5
Objectives	3	State specific objectives, including any prespecified hypotheses.	5
Methods
Study design	4	Present key elements of study design early in the paper.	6
Setting	5	Describe the setting, locations, and relevant dates, including periods of recruitment, exposure, follow-up, and data collection.	6
Participants	6	Give the eligibility criteria, and the sources and methods of selection of participants.	6
Variables	7	Clearly define all outcomes, exposures, predictors, potential confounders, and effect modifiers. Give diagnostic criteria, if applicable.	6–7
Data sources/measurement	8a	For each variable of interest, give sources of data and details of methods of assessment (measurement). Describe comparability of assessment methods if there is more than one group.	6–7
Bias	9	Describe any efforts to address potential sources of bias.	19
Study size	10	Explain how the study size was arrived at.	6 & 8
Quantitative variables	11	Explain how quantitative variables were handled in the analyses. If applicable, describe which groupings were chosen and why.	6–8
Statistical methods	12	(a) Describe all statistical methods, including those used to control for confounding.	8
		(b) Describe any methods used to examine subgroups and interactions.	8
		(c) Explain how missing data were addressed.	8
		(d) If applicable, describe analytical methods taking account of sampling strategy.	NA
		(e) Describe any sensitivity analyses.	NA
Results
Participants	13a	(a) Report numbers of individuals at each stage of study, e.g. numbers potentially eligible, examined for eligibility, confirmed eligible, included in the study, completing follow-up, and analysed.	8 & 17
		(b) Give reasons for non-participation at each stage.	8
		(c) Consider use of a flow diagram.	NA
Descriptive data	14a	(a) Give characteristics of study participants (e.g. demographic, clinical, social) and information on exposures and potential confounders.	8–10
		(b) Indicate number of participants with missing data for each variable of interest.	Approach to the presentation of missing data outlined in ‘Statistical methods’ (p. 8)
Outcome data	15a	Report numbers of outcome events or summary measures.	8–17
Main results	16	(a) Give unadjusted estimates and, if applicable, confounder-adjusted estimates and their precision (eg, 95% confidence interval). Make clear which confounders were adjusted for and why they were included.	8–17
		(b) Report category boundaries when continuous variables were categorized.	NA
		(c) If relevant, consider translating estimates of relative risk into absolute risk for a meaningful time period.	NA
Other analyses	17	Report other analyses done, e.g. analyses of subgroups and interactions, and sensitivity analyses.	NA
Discussion
Key results	18	Summarise key results with reference to study objectives	17–18
Limitations	19	Discuss limitations of the study, taking into account sources of potential bias or imprecision. Discuss both direction and magnitude of any potential bias	19
Interpretation	20	Give a cautious overall interpretation of results considering objectives, limitations, multiplicity of analyses, results from similar studies, and other relevant evidence	17–19
Generalisability	21	Discuss the generalisability (external validity) of the study results	17–19
Other information
Funding	22	Give the source of funding and the role of the funders for the present study and, if applicable, for the original study on which the present article is based	21
Abbreviations: NA Not applicable. a Give information separately for exposed and unexposed groups.

## Sheet: S2 Table
S2 Table. Complete statistics of symptom severity among pwME/CFS and pwPCC.
			PwME/CFS	PwPCC
			(n=61)	(n=31)
Post-exertional malaise (n (%))
	Nonea		0 (0.0)	0 (0.0)
	Very mild		0 (0.0)	0 (0.0)
	Mild		3 (4.9)	1 (3.2)
	Moderate		23 (37.7)	12 (38.7)
	Severe		25 (41.0)	13 (41.9)
	Very severe		10 (16.4)	4 (12.9)
	No response		0 (0.0)	1 (3.2)
Cognitive disturbances (n (%))
	Impaired concentration
		Nonea	0 (0.0)	1 (3.2)
		Very mild	3 (4.9)	2 (6.5)
		Mild	6 (9.8)	6 (19.4)
		Moderate	26 (42.6)	12 (38.7)
		Severe	19 (31.1)	8 (25.8)
		Very severe	7 (11.5)	1 (3.2)
		No response	0 (0.0)	1 (3.2)
	Short-term memory loss
		Nonea	18 (29.5)	16 (51.6)
		Very mild	0 (0.0)	0 (0.0)
		Mild	9 (14.8)	2 (6.5)
		Moderate	20 (32.8)	7 (22.6)
		Severe	9 (14.8)	5 (16.1)
		Very severe	4 (6.6)	0 (0.0)
		No response	1 (1.6)	1 (3.2)
Pain (n (%))
	Headache
		Nonea	5 (8.2)	5 (16.1)
		Very mild	2 (3.3)	1 (3.2)
		Mild	13 (21.3)	4 (12.9)
		Moderate	31 (50.8)	15 (48.4)
		Severe	9 (14.8)	3 (9.7)
		Very severe	1 (1.6)	2 (6.5)
		No response	0 (0.0)	1 (3.2)
	Myalgia
		Nonea	5 (8.2)	7 (22.6)
		Very mild	0 (0.0)	1 (3.2)
		Mild	12 (19.7)	2 (6.5)
		Moderate	25 (41.0)	12 (38.7)
		Severe	15 (24.6)	6 (19.4)
		Very severe	4 (6.6)	2 (6.5)
		No response	0 (0.0)	1 (3.2)
	Arthralgia (without redness or swelling)
		Nonea	19 (31.1)	15 (48.4)
		Very mild	1 (1.6)	0 (0.0)
		Mild	14 (23.0)	2 (6.5)
		Moderate	15 (24.6)	10 (32.3)
		Severe	10 (16.4)	2 (6.5)
		Very severe	2 (3.3)	1 (3.2)
		No response	0 (0.0)	1 (3.2)
	Abdominal pain
		Nonea	22 (36.1)	16 (51.6)
		Very mild	4 (6.6)	2 (6.5)
		Mild	17 (27.9)	5 (16.1)
		Moderate	12 (19.7)	5 (16.1)
		Severe	5 (8.2)	1 (3.2)
		Very severe	1 (1.6)	1 (3.2)
		No response	0 (0.0)	1 (3.2)
Sleep (n (%))
	Sleep disturbancesb
		Nonea	4 (6.6)	4 (12.9)
		Very mild	2 (3.3)	2 (6.5)
		Mild	9 (14.8)	4 (12.9)
		Moderate	31 (50.8)	11 (35.5)
		Severe	11 (18.0)	8 (25.8)
		Very severe	4 (6.6)	1 (3.2)
		No response	0 (0.0)	1 (3.2)
	Unrefreshed sleep
		Nonea	1 (1.6)	1 (3.2)
		Very mild	1 (1.6)	0 (0.0)
		Mild	2 (3.3)	3 (9.7)
		Moderate	22 (36.1)	14 (45.2)
		Severe	28 (45.9)	8 (25.8)
		Very severe	7 (11.5)	4 (12.9)
		No response	0 (0.0)	1 (3.2)
Neurosensory, perceptual and motor disturbances (n (%))
	Photophobia
		Nonea	11 (18.0)	10 (32.3)
		Very mild	1 (1.6)	1 (3.2)
		Mild	13 (21.3)	5 (16.1)
		Moderate	26 (42.6)	11 (35.5)
		Severe	7 (11.5)	2 (6.5)
		Very severe	3 (4.9)	1 (3.2)
		No response	0 (0.0)	1 (3.2)
	Sensitivity to noise or vibration
		Nonea	13 (21.3)	10 (32.3)
		Very mild	5 (8.2)	2 (6.5)
		Mild	9 (14.8)	6 (19.4)
		Moderate	22 (36.1)	9 (29.0)
		Severe	9 (14.8)	2 (6.5)
		Very severe	3 (4.9)	1 (3.2)
		No response	0 (0.0)	1 (3.2)
	Sensitivity to odour or taste
		Nonea	32 (52.5)	20 (64.5)
		Very mild	1 (1.6)	1 (3.2)
		Mild	7 (11.5)	5 (16.1)
		Moderate	12 (19.7)	4 (12.9)
		Severe	7 (11.5)	0 (0.0)
		Very severe	2 (3.3)	0 (0.0)
		No response	0 (0.0)	1 (3.2)
	Muscle weakness
		Nonea	8 (13.1)	15 (48.4)
		Very mild	4 (6.6)	0 (0.0)
		Mild	14 (23.0)	3 (9.7)
		Moderate	24 (39.3)	5 (16.1)
		Severe	8 (13.1)	5 (16.1)
		Very severe	3 (4.9)	2 (6.5)
		No response	0 (0.0)	1 (3.2)
Immune, gastrointestinal and urinary disturbances (n (%))
	Lymphadenopathy
		Nonea	29 (47.5)	23 (74.2)
		Very mild	0 (0.0)	0 (0.0)
		Mild	10 (16.4)	4 (12.9)
		Moderate	17 (27.9)	3 (9.7)
		Severe	4 (6.6)	0 (0.0)
		Very severe	1 (1.6)	0 (0.0)
		No response	0 (0.0)	1 (3.2)
	Laryngitis
		Nonea	22 (36.1)	13 (41.9)
		Very mild	4 (6.6)	1 (3.2)
		Mild	17 (27.9)	8 (25.8)
		Moderate	13 (21.3)	7 (22.6)
		Severe	3 (4.9)	1 (3.2)
		Very severe	2 (3.3)	0 (0.0)
		No response	0 (0.0)	1 (3.2)
	Nausea
		Nonea	16 (26.2)	18 (58.1)
		Very mild	2 (3.3)	2 (6.5)
		Mild	24 (39.3)	7 (22.6)
		Moderate	15 (24.6)	2 (6.5)
		Severe	3 (4.9)	0 (0.0)
		Very severe	1 (1.6)	1 (3.2)
		No response	0 (0.0)	1 (3.2)
	Bloating
		Nonea	23 (37.7)	12 (38.7)
		Very mild	3 (4.9)	3 (9.7)
		Mild	12 (19.7)	4 (12.9)
		Moderate	11 (18.0)	7 (22.6)
		Severe	10 (16.4)	3 (9.7)
		Very severe	2 (3.3)	1 (3.2)
		No response	0 (0.0)	1 (3.2)
	Altered bowel habitsc
		Nonea	21 (34.4)	17 (54.8)
		Very mild	2 (3.3)	0 (0.0)
		Mild	13 (21.3)	7 (22.6)
		Moderate	14 (23.0)	2 (6.5)
		Severe	4 (6.6)	3 (9.7)
		Very severe	7 (11.5)	1 (3.2)
		No response	0 (0.0)	1 (3.2)
	Urinary frequency or urinary urgency
		Nonea	38 (62.3)	23 (74.2)
		Very mild	0 (0.0)	1 (3.2)
		Mild	7 (11.5)	0 (0.0)
		Moderate	10 (16.4)	5 (16.1)
		Severe	5 (8.2)	1 (3.2)
		Very severe	1 (1.6)	0 (0.0)
		No response	0 (0.0)	1 (3.2)
Other autonomic manifestations (n (%))
	Heart palpitations
		Nonea	29 (47.5)	16 (51.6)
		Very mild	8 (13.1)	0 (0.0)
		Mild	10 (16.4)	6 (19.4)
		Moderate	12 (19.7)	5 (16.1)
		Severe	1 (1.6)	2 (6.5)
		Very severe	1 (1.6)	1 (3.2)
		No response	0 (0.0)	1 (3.2)
	Light-headedness or dizziness
		Nonea	5 (8.2)	6 (19.4)
		Very mild	4 (6.6)	0 (0.0)
		Mild	10 (16.4)	11 (35.5)
		Moderate	26 (42.6)	6 (19.4)
		Severe	9 (14.8)	7 (22.6)
		Very severe	7 (11.5)	0 (0.0)
		No response	0 (0.0)	1 (3.2)
	Dyspnoea
		Nonea	25 (41.0)	12 (38.7)
		Very mild	2 (3.3)	0 (0.0)
		Mild	20 (32.8)	7 (22.6)
		Moderate	12 (19.7)	9 (29.0)
		Severe	1 (1.6)	2 (6.5)
		Very severe	1 (1.6)	0 (0.0)
		No response	0 (0.0)	1 (3.2)
	Sweating episodes
		Nonea	34 (55.7)	22 (71.0)
		Very mild	2 (3.3)	0 (0.0)
		Mild	8 (13.1)	2 (6.5)
		Moderate	10 (16.4)	4 (12.9)
		Severe	4 (6.6)	2 (6.5)
		Very severe	3 (4.9)	0 (0.0)
		No response	0 (0.0)	1 (3.2)
	Recurrent feelings of feverishness
		Nonea	38 (62.3)	19 (61.3)
		Very mild	1 (1.6)	0 (0.0)
		Mild	10 (16.4)	4 (12.9)
		Moderate	8 (13.1)	5 (16.1)
		Severe	1 (1.6)	0 (0.0)
		Very severe	3 (4.9)	2 (6.5)
		No response	0 (0.0)	1 (3.2)
	Cold extremities
		Nonea	21 (34.4)	17 (54.8)
		Very mild	6 (9.8)	0 (0.0)
		Mild	9 (14.8)	3 (9.7)
		Moderate	16 (26.2)	8 (25.8)
		Severe	6 (9.8)	2 (6.5)
		Very severe	3 (4.9)	0 (0.0)
		No response	0 (0.0)	1 (3.2)
Abbreviations: PwME/CFS People with Myalgic Encephalomyelitis/Chronic Fatigue Syndrome; PwPCC People with Post COVID-19 Condition. The prevalence and severity of all symptoms are self-reported and (for responses other than ‘none’ or ‘no response’) are believed by participant to be attributable to either ME/CFS or PCC (depending on illness status). a Includes participants who stated that they, wit…

## Sheet: S3 Table
S3 Table. Complete statistics of symptom frequency among pwME/CFS and pwPCC.
			PwME/CFS	PwPCC
			(n=61)	(n=31)
Post-exertional malaise (n (%))
	Nonea		0 (0.0)	0 (0.0)
	A little of the time		0 (0.0)	0 (0.0)
	Some of the time		3 (4.9)	1 (3.2)
	A good bit of the time		6 (9.8)	7 (22.6)
	Most of the time		19 (31.1)	13 (41.9)
	All the time		33 (54.1)	9 (29.0)
	No response		0 (0.0)	1 (3.2)
Cognitive disturbances (n (%))
	Impaired concentration
		Nonea	0 (0.0)	1 (3.2)
		A little of the time	5 (8.2)	3 (9.7)
		Some of the time	5 (8.2)	4 (12.9)
		A good bit of the time	14 (23.0)	9 (29.0)
		Most of the time	24 (39.3)	10 (32.3)
		All the time	13 (21.3)	3 (9.7)
		No response	0 (0.0)	1 (3.2)
	Short-term memory loss
		Nonea	18 (29.5)	16 (51.6)
		A little of the time	1 (1.6)	2 (6.5)
		Some of the time	6 (9.8)	2 (6.5)
		A good bit of the time	15 (24.6)	3 (9.7)
		Most of the time	16 (26.2)	7 (22.6)
		All the time	5 (8.2)	0 (0.0)
		No response	1 (1.6)	1 (3.2)
Pain (n (%))
	Headache
		Nonea	5 (8.2)	5 (16.1)
		A little of the time	8 (13.1)	2 (6.5)
		Some of the time	10 (16.4)	6 (19.4)
		A good bit of the time	17 (27.9)	5 (16.1)
		Most of the time	17 (27.9)	4 (12.9)
		All the time	4 (6.6)	8 (25.8)
		No response	0 (0.0)	1 (3.2)
	Myalgia
		Nonea	5 (8.2)	7 (22.6)
		A little of the time	1 (1.6)	1 (3.2)
		Some of the time	9 (14.8)	3 (9.7)
		A good bit of the time	14 (23.0)	10 (32.3)
		Most of the time	15 (24.6)	5 (16.1)
		All the time	17 (27.9)	4 (12.9)
		No response	0 (0.0)	1 (3.2)
	Arthralgia (without redness or swelling)
		Nonea	19 (31.1)	15 (48.4)
		A little of the time	3 (4.9)	0 (0.0)
		Some of the time	14 (23.0)	4 (12.9)
		A good bit of the time	9 (14.8)	5 (16.1)
		Most of the time	11 (18.0)	4 (12.9)
		All the time	5 (8.2)	2 (6.5)
		No response	0 (0.0)	1 (3.2)
	Abdominal pain
		Nonea	22 (36.1)	16 (51.6)
		A little of the time	12 (19.7)	6 (19.4)
		Some of the time	12 (19.7)	6 (19.4)
		A good bit of the time	6 (9.8)	0 (0.0)
		Most of the time	7 (11.5)	1 (3.2)
		All the time	2 (3.3)	1 (3.2)
		No response	0 (0.0)	1 (3.2)
Sleep (n (%))
	Sleep disturbancesb
		Nonea	4 (6.6)	4 (12.9)
		A little of the time	1 (1.6)	2 (6.5)
		Some of the time	10 (16.4)	3 (9.7)
		A good bit of the time	21 (34.4)	10 (32.3)
		Most of the time	15 (24.6)	8 (25.8)
		All the time	10 (16.4)	3 (9.7)
		No response	0 (0.0)	1 (3.2)
	Unrefreshed sleep
		Nonea	1 (1.6)	1 (3.2)
		A little of the time	1 (1.6)	0 (0.0)
		Some of the time	4 (6.6)	4 (12.9)
		A good bit of the time	4 (6.6)	5 (16.1)
		Most of the time	13 (21.3)	12 (38.7)
		All the time	38 (62.3)	8 (25.8)
		No response	0 (0.0)	1 (3.2)
Neurosensory, perceptual and motor disturbances (n (%))
	Photophobia
		Nonea	11 (18.0)	10 (32.3)
		A little of the time	1 (1.6)	2 (6.5)
		Some of the time	13 (21.3)	3 (9.7)
		A good bit of the time	16 (26.2)	9 (29.0)
		Most of the time	14 (23.0)	4 (12.9)
		All the time	6 (9.8)	2 (6.5)
		No response	0 (0.0)	1 (3.2)
	Sensitivity to noise or vibration
		Nonea	13 (21.3)	10 (32.3)
		A little of the time	5 (8.2)	4 (12.9)
		Some of the time	13 (21.3)	5 (16.1)
		A good bit of the time	11 (18.0)	4 (12.9)
		Most of the time	14 (23.0)	4 (12.9)
		All the time	5 (8.2)	3 (9.7)
		No response	0 (0.0)	1 (3.2)
	Sensitivity to odour or taste
		Nonea	32 (52.5)	20 (64.5)
		A little of the time	3 (4.9)	2 (6.5)
		Some of the time	7 (11.5)	4 (12.9)
		A good bit of the time	6 (9.8)	1 (3.2)
		Most of the time	9 (14.8)	3 (9.7)
		All the time	4 (6.6)	0 (0.0)
		No response	0 (0.0)	1 (3.2)
	Muscle weakness
		Nonea	8 (13.1)	15 (48.4)
		A little of the time	3 (4.9)	0 (0.0)
		Some of the time	10 (16.4)	3 (9.7)
		A good bit of the time	16 (26.2)	5 (16.1)
		Most of the time	17 (27.9)	2 (6.5)
		All the time	7 (11.5)	5 (16.1)
		No response	0 (0.0)	1 (3.2)
Immune, gastrointestinal and urinary disturbances (n (%))
	Lymphadenopathy
		Nonea	29 (47.5)	23 (74.2)
		A little of the time	2 (3.3)	3 (9.7)
		Some of the time	7 (11.5)	1 (3.2)
		A good bit of the time	12 (19.7)	2 (6.5)
		Most of the time	6 (9.8)	1 (3.2)
		All the time	5 (8.2)	0 (0.0)
		No response	0 (0.0)	1 (3.2)
	Laryngitis
		Nonea	22 (36.1)	13 (41.9)
		A little of the time	5 (8.2)	3 (9.7)
		Some of the time	12 (19.7)	5 (16.1)
		A good bit of the time	12 (19.7)	5 (16.1)
		Most of the time	7 (11.5)	1 (3.2)
		All the time	3 (4.9)	3 (9.7)
		No response	0 (0.0)	1 (3.2)
	Nausea
		Nonea	16 (26.2)	18 (58.1)
		A little of the time	12 (19.7)	4 (12.9)
		Some of the time	18 (29.5)	5 (16.1)
		A good bit of the time	9 (14.8)	2 (6.5)
		Most of the time	4 (6.6)	1 (3.2)
		All the time	2 (3.3)	0 (0.0)
		No response	0 (0.0)	1 (3.2)
	Bloating
		Nonea	23 (37.7)	12 (38.7)
		A little of the time	6 (9.8)	3 (9.7)
		Some of the time	14 (23.0)	5 (16.1)
		A good bit of the time	5 (8.2)	7 (22.6)
		Most of the time	8 (13.1)	1 (3.2)
		All the time	5 (8.2)	2 (6.5)
		No response	0 (0.0)	1 (3.2)
	Altered bowel habitsc
		Nonea	21 (34.4)	17 (54.8)
		A little of the time	7 (11.5)	1 (3.2)
		Some of the time	10 (16.4)	4 (12.9)
		A good bit of the time	7 (11.5)	2 (6.5)
		Most of the time	5 (8.2)	2 (6.5)
		All the time	11 (18.0)	4 (12.9)
		No response	0 (0.0)	1 (3.2)
	Urinary frequency or urinary urgency
		Nonea	38 (62.3)	23 (74.2)
		A little of the time	0 (0.0)	1 (3.2)
		Some of the time	5 (8.2)	1 (3.2)
		A good bit of the time	10 (16.4)	3 (9.7)
		Most of the time	4 (6.6)	0 (0.0)
		All the time	4 (6.6)	2 (6.5)
		No response	0 (0.0)	1 (3.2)
Other autonomic manifestations (n (%))
	Heart palpitations
		Nonea	29 (47.5)	16 (51.6)
		A little of the time	11 (18.0)	2 (6.5)
		Some of the time	13 (21.3)	7 (22.6)
		A good bit of the time	5 (8.2)	0 (0.0)
		Most of the time	2 (3.3)	5 (16.1)
		All the time	1 (1.6)	0 (0.0)
		No response	0 (0.0)	1 (3.2)
	Light-headedness or dizziness
		Nonea	5 (8.2)	6 (19.4)
		A little of the time	7 (11.5)	3 (9.7)
		Some of the time	12 (19.7)	9 (29.0)
		A good bit of the time	10 (16.4)	5 (16.1)
		Most of the time	16 (26.2)	2 (6.5)
		All the time	11 (18.0)	5 (16.1)
		No response	0 (0.0)	1 (3.2)
	Dyspnoea
		Nonea	25 (41.0)	12 (38.7)
		A little of the time	6 (9.8)	2 (6.5)
		Some of the time	18 (29.5)	5 (16.1)
		A good bit of the time	5 (8.2)	8 (25.8)
		Most of the time	4 (6.6)	2 (6.5)
		All the time	3 (4.9)	1 (3.2)
		No response	0 (0.0)	1 (3.2)
	Sweating episodes
		Nonea	34 (55.7)	22 (71.0)
		A little of the time	3 (4.9)	0 (0.0)
		Some of the time	11 (18.0)	7 (22.6)
		A good bit of the time	5 (8.2)	1 (3.2)
		Most of the time	2 (3.3)	0 (0.0)
		All the time	6 (9.8)	0 (0.0)
		No response	0 (0.0)	1 (3.2)
	Recurrent feelings of feverishness
		Nonea	38 (62.3)	19 (61.3)
		A little of the time	5 (8.2)	3 (9.7)
		Some of the time	11 (18.0)	4 (12.9)
		A good bit of the time	2 (3.3)	1 (3.2)
		Most of the time	4 (6.6)	3 (9.7)
		All the time	1 (1.6)	0 (0.0)
		No response	0 (0.0)	1 (3.2)
	Cold extremities
		Nonea	21 (34.4)	17 (54.8)
		A little of the time	4 (6.6)	0 (0.0)
		Some of the time	13 (21.3)	7 (22.6)
		A good bit of the time	8 (13.1)	3 (9.7)
		Most of the time	9 (14.8)	3 (9.7)
		All the time	6 (9.8)	0 (0.0)
		No response	0 (0.0)	1 (3.2)
Abbreviations: PwME/CFS People with Myalgic Encephalomyelitis/Chronic Fatigue Syndrome; PwPCC People with Post COVID-19 Condition. The prevalence and frequency of all symptoms are self-reported and (for responses other than ‘none’ or ‘no response’) are believed by participant to be attributable to either ME/CFS or PCC (depending on illness status). a Includes participants who stated that they, wi…

## Sheet: S4 Table
S4 Table. Reliability statistics of QoL PROMs among all participants.
		PwME/CFS	PwPCC	Controls
		(n=61)	(n=31)	(n=53)
SF-36v2 (ω)
	Physical Functioning	0.924	0.939	NAa
	Role Physical	0.915	0.960	0.804
	Bodily Pain	NAb	NAb	NAb
	General Health	0.569	0.906	NAa
	Vitality	0.703	0.504	0.850
	Social Functioning	NAb	NAb	NAb
	Role Emotional	0.962	0.957	0.837
	Mental Health	0.844	0.843	0.817
WHODAS 2.0 (ω)
	Cognition	0.879	0.909	0.946
	Mobility	0.902	0.786	0.913
	Self-Care	0.872	0.908	0.942
	Getting Along	0.913	0.806	0.802
	Life Activities 1	0.952	0.964	0.959
	Participation	0.855	0.869	0.964
MFIS (ω)
	Physical	NAa	0.940	0.956c
	Cognitive	0.926	0.931	0.933
	Psychosocial	NAb	NAb	NAb
HADS (ω)
	Anxiety	0.900	0.875	0.832
	Depression	0.875	NAa	NAa
Dr Bell's CFIDS Disability Scale (ω)		NAb	NAb	NAb
Abbreviations: CFIDS Chronic Fatigue and Immune Dysfunction Syndrome; HADS Hospital Anxiety and Depression Scale; MFIS Modified Fatigue Impact Scale; NA Not applicable; PwME/CFS People with Myalgic Encephalomyelitis/Chronic Fatigue Syndrome; PwPCC People with Post COVID-19 Condition; SF-36v2 36-Item Short-Form Health Survey (version 2); WHODAS 2.0 World Health Organization Disability Assessment S…
